# Supplementary material for: Association between Increased the De Ritis Quotient and Renal Azotaemia in Canine Babesiosis
Source: Animals (Basel). 2022 Mar 2;12(5):626. doi: 10.3390/ani12050626 (PMC8909065; doi:10.3390/ani12050626)
Supplement: Supplementary file 1 [file animals-12-00626-s001.zip]

Archive with 1 entries (1 files):
- animals-1571395-supplementary.pdf
